# Supplementary material for: Human Genome Polymorphisms and Computational Intelligence Approach Revealed a Complex Genomic Signature for COVID-19 Severity in Brazilian Patients
Source: Viruses. 2023 Feb 28;15(3):645. doi: 10.3390/v15030645 (PMC10059592; doi:10.3390/v15030645)
Supplement: Supplementary file 1 [file viruses-15-00645-s001.zip]

Archive with 12 entries (9 files):
- S3. Computational_experiment_scripts/
- S3. Computational_experiment_scripts/feature_selection_final_version.py
- S3. Computational_experiment_scripts/processed_data/
- S3. Computational_experiment_scripts/processed_data/cleaned_data_v2.csv
- S3. Computational_experiment_scripts/prognosis_final_version.py
- S3. Computational_experiment_scripts/README.txt
- S3. Computational_experiment_scripts/rs_class_report.csv
- S3. Computational_experiment_scripts/rs_to_remove/
- S3. Computational_experiment_scripts/rs_to_remove/snp_to_remove_threshold_10percent.xlsx
- S2. Metrics for all evaluated classifiers.pdf
- S3. Computational_experiment_scripts/prognosis_all_classifiers.py
- S1. SNP and genes of our custom DNA panel.xlsx
