# Supplementary material for: Human Genome Polymorphisms and Computational Intelligence Approach Revealed a Complex Genomic Signature for COVID-19 Severity in Brazilian Patients
Source: Viruses. 2023 Feb 28;15(3):645. doi: 10.3390/v15030645 (PMC10059592; doi:10.3390/v15030645)
Supplement: Supplementary file 1 [file viruses-15-00645-s001.zip › S3. Computational_experiment_scripts/README.txt]

feature_selection_final_version.py implements the feature selection and stores results in a spreadsheet.

prognosis_final_version.py uses the selected features to train a SVM, prints its metrics and generates a SHAP graph.

prognosis_all_classifiers.py uses the selected features to train a Logistic Regression, DT, KNN, SVM-Linear and SVM-RBF and prints their metrics.
