# Supplementary material for: Human Genome Polymorphisms and Computational Intelligence Approach Revealed a Complex Genomic Signature for COVID-19 Severity in Brazilian Patients
Source: Viruses. 2023 Feb 28;15(3):645. doi: 10.3390/v15030645 (PMC10059592; doi:10.3390/v15030645)
Supplement: Supplementary file 1 [file viruses-15-00645-s001.zip › S3. Computational_experiment_scripts/rs_class_report.csv]

rs	missing_class_0	missing_class_1
rs10824793	0	0
rs2508450	0	0
rs4252314	0	0
rs10774671	0	0
rs7252764	0	0
rs4648186	0	0
rs2720376	0	0
rs1327474	0	0
rs1874328	0	0
rs28383793	0	0
rs13440146	0	0
rs188698	1	0
rs3024498	1	0
rs10824792	0	1
rs7127254	1	0
rs4963271	1	0
rs4320976	1	0
rs468672	0	1
rs469390	1	0
rs3737399	0	1
rs2705901	1	0
rs17622656	0	1
rs12340866	0	1
rs17804441	0	1
rs4143815	0	1
rs17256081	0	1
rs672527	1	1
rs13311	2	0
rs2236338	2	0
rs2287887	1	1
rs15282	2	0
rs12693591	1	1
rs457347	1	1
rs17281703	2	0
rs3799488	2	0
rs17686100	1	1
rs12685904	2	0
rs10789166	2	1
rs310201	2	1
rs17036001	3	0
rs11072	1	2
rs627928	1	2
rs1838066	2	1
rs2234978	2	1
rs304485	2	1
rs11038852	2	1
rs4252249	3	0
rs4251513	2	1
rs4251545	2	1
rs2069718	2	1
rs2072137	2	1
rs2236350	3	0
rs11571317	3	0
rs3765457	3	0
rs2228017	2	1
rs4647610	1	2
rs10108662	3	0
rs10815160	2	1
rs2297137	2	1
rs179016	2	1
rs3092946	1	2
rs2254002	2	2
rs11585932	2	2
rs12135754	1	3
rs310199	2	2
rs11595876	4	0
rs11203109	2	2
rs625413	3	1
rs4251460	1	3
rs35992364	1	3
rs4586	3	1
rs2287886	2	2
rs558705	3	1
rs557094	3	1
rs3770768	3	1
rs4648184	2	2
rs17715343	3	1
rs11883722	4	0
rs10932035	3	1
rs11569345	3	1
rs467558	2	2
rs16829984	3	1
rs2305619	3	1
rs2720378	3	1
rs3775296	2	2
rs1879026	2	2
rs1126535	3	1
rs4916004	4	1
rs2230587	4	1
rs1051070	3	2
rs303215	5	0
rs3740961	4	1
rs5030419	3	2
rs2072138	3	2
rs4780355	5	0
rs3760396	4	1
rs2161525	3	2
rs4648212	2	3
rs2254958	3	2
rs3747517	4	1
rs2288320	3	2
rs16840252	3	2
rs41265961	5	0
rs4264550	3	2
rs1050008	3	2
rs1599796	4	1
rs2629396	4	1
rs3911403	4	1
rs4648095	4	1
rs3775290	3	2
rs1051846	3	2
rs268598	4	1
rs310219	4	2
rs3021094	3	3
rs331457	4	2
rs1786704	3	3
rs10878175	4	2
rs2010549	4	2
rs2857656	4	2
rs4670185	2	4
rs1990760	4	2
rs5742909	3	3
rs2252931	4	2
rs2253923	4	2
rs467593	3	3
rs2681417	6	0
rs3845978	4	2
rs4256246	4	2
rs230525	5	1
rs11914	4	2
rs7011101	5	1
rs268600	5	1
rs1051922	2	4
rs4836834	4	2
rs3092921	4	2
rs486907	5	2
rs1800871	4	3
rs2069716	4	3
rs2072136	4	3
rs2072133	2	5
rs1077667	4	3
rs4804802	4	3
rs3771300	4	3
rs17643419	3	4
rs2838036	4	3
rs468811	6	1
rs1799988	5	2
rs16829980	4	3
rs1129055	4	3
rs3921	4	3
rs4648050	4	3
rs12002985	4	3
rs179021	4	3
rs179012	3	4
rs2159377	5	2
rs310198	5	3
rs2070845	4	4
rs3824908	4	4
rs2069727	3	5
rs1861494	5	3
rs3745376	5	3
rs2066804	4	4
rs10183087	4	4
rs2705897	5	3
rs3775291	5	3
rs268594	6	2
rs2230724	4	4
rs1638596	5	3
rs179010	5	3
rs2407992	5	3
rs5744088	4	4
rs1801274	6	3
rs3024496	4	5
rs4647964	4	5
rs17468739	4	5
rs1131715	7	2
rs4251520	4	5
rs10744785	5	4
rs12819210	5	4
rs10774580	5	4
rs2304204	6	3
rs2373114	5	4
rs12483293	6	3
rs2834202	6	3
rs455599	6	3
rs2070229	5	4
rs6853	3	6
rs2069187	4	5
rs16923189	7	2
rs3764880	3	6
rs10802189	6	4
rs6701046	6	4
rs1800896	6	4
rs1727	6	4
rs3752689	7	3
rs17281995	7	3
rs3739319	7	3
rs268561	7	3
rs2297136	5	5
rs179014	6	4
rs12846646	7	3
rs2256298	7	4
rs533259	6	5
rs3809112	6	5
rs4251580	5	6
rs1296371	6	5
rs2059691	7	4
rs3116494	5	6
rs1049253	7	4
rs3816745	6	5
rs5744080	6	5
rs627839	7	5
rs7115875	7	5
rs2229113	8	4
rs1293755	6	6
rs15895	6	6
rs10173099	5	7
rs12609318	6	7
rs469218	7	6
rs187084	6	7
rs2109134	7	6
rs1800682	9	5
rs11175398	8	6
rs3213546	8	6
rs243330	6	8
rs2226299	8	6
rs467639	8	6
rs1880661	7	7
rs10985085	9	5
rs2239657	12	2
rs1335531	9	6
rs12610506	9	6
rs3181096	8	7
rs2257167	8	7
rs310247	6	10
rs303211	9	7
rs13023380	7	9
rs179008	7	9
rs3136705	8	9
rs1800450	9	8
rs310244	8	10
rs3802814	9	9
rs11465384	10	8
rs1879877	7	11
rs2070729	6	12
rs4969168	8	11
rs475896	10	9
rs12712526	10	9
rs467960	10	9
rs2285932	11	9
rs28360475	9	11
rs2243600	11	9
rs3024509	12	9
rs2288249	12	9
rs3135932	11	10
rs3802813	11	11
rs2066807	9	13
rs2252930	11	11
rs2273844	12	11
rs35069510	12	12
rs303212	12	12
rs34137742	12	12
rs2292151	12	12
rs4804801	10	14
rs4647603	9	15
rs1544410	15	10
rs11569348	13	12
rs3765459	15	11
rs13433394	13	14
rs2285933	15	13
rs7255265	13	15
rs352140	18	10
rs4988457	16	13
rs12436555	18	12
rs2240188	15	16
rs3780379	17	14
rs11246062	18	14
rs3213545	18	14
rs3807306	17	15
rs2071430	16	18
rs3764885	18	17
rs1859330	21	16
rs7138261	23	14
rs2304207	18	19
rs3780378	21	18
rs5741883	35	29
rs1889490	44	43
rs2280964	45	45
