# Supplementary material for: Human Genome Polymorphisms and Computational Intelligence Approach Revealed a Complex Genomic Signature for COVID-19 Severity in Brazilian Patients
Source: Viruses. 2023 Feb 28;15(3):645. doi: 10.3390/v15030645 (PMC10059592; doi:10.3390/v15030645)
Supplement: Supplementary file 1 [file viruses-15-00645-s001.zip › S3. Computational_experiment_scripts/rs_to_remove/snp_to_remove_threshold_10percent.xlsx]

## Sheet: Planilha1
rs10802189
rs6701046
rs1800896
rs1727
rs3752689
rs17281995
rs3739319
rs268561
rs2297136
rs179014
rs12846646
rs2256298
rs533259
rs3809112
rs4251580
rs1296371
rs2059691
rs3116494
rs1049253
rs3816745
rs5744080
rs627839
rs7115875
rs2229113
rs1293755
rs15895
rs10173099
rs12609318
rs469218
rs187084
rs2109134
rs1800682
rs11175398
rs3213546
rs243330
rs2226299
rs467639
rs1880661
rs10985085
rs2239657
rs1335531
rs12610506
rs3181096
rs2257167
rs310247
rs303211
rs13023380
rs179008
rs3136705
rs1800450
rs310244
rs3802814
rs11465384
rs1879877
rs2070729
rs4969168
rs475896
rs12712526
rs467960
rs2285932
rs28360475
rs2243600
rs3024509
rs2288249
rs3135932
rs3802813
rs2066807
rs2252930
rs2273844
rs35069510
rs303212
rs34137742
rs2292151
rs4804801
rs4647603
rs1544410
rs11569348
rs3765459
rs13433394
rs2285933
rs7255265
rs352140
rs4988457
rs12436555
rs2240188
rs3780379
rs11246062
rs3213545
rs3807306
rs2071430
rs3764885
rs1859330
rs7138261
rs2304207
rs3780378
rs5741883
rs1889490
rs2280964
