# Supplementary material for: Human Genome Polymorphisms and Computational Intelligence Approach Revealed a Complex Genomic Signature for COVID-19 Severity in Brazilian Patients
Source: Viruses. 2023 Feb 28;15(3):645. doi: 10.3390/v15030645 (PMC10059592; doi:10.3390/v15030645)
Supplement: Supplementary file 1 [file viruses-15-00645-s001.zip › S1. SNP and genes of our custom DNA panel.xlsx]

## Sheet: Sheet1
Gene	SNP
JAK1	rs2254002
JAK1	rs4916004
JAK1	rs310244
JAK1	rs310247
JAK1	rs2230587
JAK1	rs10789166
JAK1	rs310219
JAK1	rs188698
JAK1	rs2256298
JAK1	rs11585932
JAK1	rs12135754
JAK1	rs310201
JAK1	rs310199
JAK1	rs310198
CD58	rs10802189
CD58	rs17036001
CD58	rs1335531
CD2	rs6701046
CD2	rs3136705
FCGR2A	rs1801274
RNASEL	rs11072
RNASEL	rs672527
RNASEL	rs533259
RNASEL	rs627928
RNASEL	rs486907
IL10	rs3024498
IL10	rs3024496
IL10	rs3024509
IL10	rs3021094
IL10	rs1800871
IL10	rs1800896
MBL2	rs10824792
MBL2	rs11595876
MBL2	rs1838066
MBL2	rs10824793
MBL2	rs4647964
MBL2	rs1800450
PRF1	rs1889490
PRF1	rs35069510
ACTA2	rs1800682
FAS	rs2234978
FAS	rs1051070
IFIT2	rs17468739
IFIT2	rs2070845
IFIT2	rs1727
IFIT1	rs303215
IFIT1	rs11203109
IFIT1	rs304485
IFIT1	rs303212
IFIT1	rs303211
IFITM2	rs3809112
IFITM1	rs11246062
TRAF6	rs3740961
TRAF6	rs331457
RAG1	rs5030419
CREB3L1	rs7127254
CREB3L1	rs11038852
CREB3L1	rs2288249
PLAAT4	rs4963271
FADD	rs1131715
THAP12	rs3824908
THAP12	rs4320976
IL10RA	rs4252249
IL10RA	rs2508450
IL10RA	rs3135932
IL10RA	rs4252314
IL10RA	rs2229113
TIRAP	rs3802813
TIRAP	rs3802814
TIRAP	rs625413
TIRAP-AS1	rs1786704
IRAK4	rs4251460
IRAK4	rs4251513
IRAK4	rs4251580
IRAK4	rs4251520
IRAK4	rs4251545
VDR	rs1544410
STAT2	rs2066807
TBK1	rs11175398
TBK1	rs10878175
IFNG	rs2069727
IFNG	rs2069718
IFNG	rs2069716
IFNG	rs1861494
OAS1	rs10744785
OAS1	rs34137742
OAS1	rs10774671
OAS3	rs1859330
OAS3	rs2285933
OAS3	rs2285932
OAS3	rs2072136
OAS3	rs2240188
OAS3	rs2010549
OAS3	rs2072133
OAS3	rs7138261
OAS2	rs2072138
OAS2	rs35992364
OAS2	rs1293755
OAS2	rs2072137
OAS2	rs15895
OAS2	rs13311
OAS2	rs1296371
OASL	rs12819210
OASL	rs3213546
OASL	rs3213545
OASL	rs10774580
OASL	rs28360475
IRF9	rs2236350
IRF9	rs12436555
GZMB	rs2236338
GZMB	rs2273844
SOCS1	rs4780355
SOCS1	rs243330
CCL2	rs3760396
CCL2	rs2857656
CCL2	rs4586
SOCS3	rs4969168
TICAM1	rs2292151
TICAM1	rs7255265
TNFSF14	rs12609318
TNFSF14	rs1077667
CD209	rs4804801
CD209	rs4804802
CD209	rs11465384
CD209	rs2287886
CLEC4M	rs7252764
CLEC4M	rs2287887
CLEC4M	rs475896
CLEC4M	rs558705
CLEC4M	rs557094
CLEC4M	rs2161525
CLEC4M	rs12610506
CLEC4M	rs3745376
CLEC4M	rs15282
IRF3	rs2304207
IRF3	rs2304204
EIF2AK2	rs3770768
EIF2AK2	rs4648212
EIF2AK2	rs4670185
EIF2AK2	rs4648186
EIF2AK2	rs4648184
EIF2AK2	rs2373114
EIF2AK2	rs2254958
EIF2AK2	rs12712526
IFIH1	rs1990760
IFIH1	rs3747517
IFIH1	rs13023380
IFIH1	rs17715343
PRKRA	rs2059691
PRKRA	rs2288320
PRKRA	rs3752689
STAT1	rs3771300
STAT1	rs2066804
STAT1	rs12693591
STAT1	rs10173099
CD28	rs1879877
CD28	rs3181096
CD28	rs3116494
CTLA4	rs16840252
CTLA4	rs11571317
CTLA4	rs5742909
CTLA4	rs41265961
ICOS	rs11883722
ICOS	rs4264550
ICOS	rs10183087
ICOS	rs10932035
CD40	rs3765457
CD40	rs3765459
CD40	rs11569345
IFNAR1	rs2226299
IFNAR1	rs2252930
IFNAR1	rs2252931
IFNAR1	rs17643419
IFNAR1	rs2253923
IFNAR1	rs2257167
IFNAR1	rs12483293
IFNAR1	rs2243600
IFNAR1	rs2834202
MX1	rs2071430
MX1	rs455599
MX1	rs457347
MX1	rs468672
MX1	rs2838036
MX1	rs467558
MX1	rs467960
MX1	rs469390
MX1	rs467639
MX1	rs2070229
MX1	rs469218
MX1	rs3737399
MX1	rs1050008
MX1	rs467593
MX1	rs468811
MYD88	rs4988457
MYD88	rs6853
CCR5	rs1799988
TLR9	rs352140
TLR9	rs187084
CD80	rs17281703
CD80	rs1599796
CD80	rs2629396
CD80	rs2228017
CD80	rs16829980
CD80	rs16829984
CD80	rs1880661
CD86	rs2681417
CD86	rs1129055
CD86	rs17281995
PTX3	rs2305619
PTX3	rs3845978
VEPH1	rs3911403
ART3	rs3921
ART3	rs4256246
NFKB1	rs230525
NFKB1	rs4648050
NFKB1	rs4648095
CASP3	rs1049253
CASP3	rs2705897
CASP3	rs2720376
CASP3	rs2705901
CASP3	rs4647610
CASP3	rs2720378
CASP3	rs4647603
TLR3	rs3775296
TLR3	rs1879026
TLR3	rs3775291
TLR3	rs3775290
GZMA	rs2069187
GZMA	rs1051846
IRF1	rs2070729
IRF1	rs17622656
IFNGR1	rs11914
IFNGR1	rs3799488
IFNGR1	rs1327474
IRF5	rs3807306
IRF5	rs1874328
IDO1	rs10108662
IDO1	rs3739319
TRAM1	rs268561
TRAM1	rs7011101
TRAM1	rs3816745
TRAM1	rs17686100
TRAM1	rs268594
TRAM1	rs268598
TRAM1	rs268600
JAK2	rs2230724
JAK2	rs12340866
JAK2	rs3780378
JAK2	rs3780379
JAK2	rs10815160
CD274	rs12002985
CD274	rs17804441
CD274	rs2297137
CD274	rs2297136
CD274	rs4143815
PDCD1LG2	rs16923189
IFNB1	rs1051922
IFNA1	rs28383793
IFNA1	rs12685904
TRAF1	rs10985085
TRAF1	rs4836834
TRAF1	rs2239657
TRAF1	rs13440146
TLR7	rs179021
TLR7	rs179016
TLR7	rs1638596
TLR7	rs179014
TLR7	rs179012
TLR7	rs179010
TLR7	rs179008
TLR8	rs5741883
TLR8	rs3764880
TLR8	rs17256081
TLR8	rs2109134
TLR8	rs2159377
TLR8	rs5744080
TLR8	rs2407992
TLR8	rs5744088
SAT1	rs12846646
SAT1	rs3764885
CXCR3	rs2280964
CD40LG	rs3092946
CD40LG	rs1126535
CD40LG	rs3092921
